# Supplementary material for: A Prion‐Like Domain in EBV EBNA1 Promotes Phase Separation and Enables SRRM1 Splicing
Source: Adv Sci (Weinh). 2025 Jul 29;12(41):e01977. doi: 10.1002/advs.202501977 (PMC12591112; doi:10.1002/advs.202501977)
Supplement: Supplementary file 2 — Supporting Information [file ADVS-12-e01977-s001.xlsx]

## Sheet: Sheet1
The clinicopathological parameters of lymphoma tissue samples
Patient No.	Gender (M=Male F=Female)	Age at Diagnosis	WHO histological diagnosis	EBER status
1	M:7,F:2	less than 60years old:4, 60 years or older:5	Mucosa - associated lymphoid tissue B - cell lymphoma	-
2			High-grade follicular lymphoma (predominantly follicular subtype, 3a), with regional transformation to diffuse large B - cell lymphoma	-
3			Diffuse Large B - cell Lymphoma	-
4			EBV positive Diffuse Large B - cell Lymphoma	+
5			Classical Hodgkin Lymphoma	+
6			Classical Hodgkin Lymphoma	+
7			EBV positive Diffuse Large B - cell Lymphoma	+
8			EBV positive Diffuse Large B - cell Lymphoma	+
9			EBV positive Diffuse Large B - cell Lymphoma	+
The clinicopathological parameters of gastric carcinoma tissue samples
Patient No.	Gender (M=Male F=Female)	Age at Diagnosis	WHO histological diagnosis（Degree of differentiation）	EBER status	T stage	N stage	M stage
10	M:7,F:4	less than 60years old:5, 60 years or older:6	Moderately differentiated	-	4a	1	x
11			Poorly differentiated	-	3	0	x
12			Poorly differentiated	-	4a	3b	0
13			Moderately differentiated	-	3	0	x
14			Poorly differentiated	+	2	2	x
15			Moderately-Poorly differentiated	+	3	1	x
16			Poorly differentiated	+	2	1	x
17			Poorly- Moderately differentiated	+	2	0	x
18			Poorly differentiated	+	1b	0	x
19			Poorly differentiated	+	3	3b	x
20			Poorly differentiated	+	4a	+	x
The clinicopathological parameters of non-neoplastic nasopharyngeal epithelial tissue and nasopharyngeal carcinoma tissue samples
Patient No.	Gender (M=Male F=Female)	Age at Diagnosis	WHO histological diagnosis（Degree of differentiation）	EBER status	T stage	N stage	M stage	Clinic stage
21	M:9,F:2	less than 60years old:8, 60 years or older:3	non-tumor nasopharyngeal epithelial tissues	-	NA	NA	NA	NA
22			non-tumor nasopharyngeal epithelial tissues	-	NA	NA	NA	NA
23			non-tumor nasopharyngeal epithelial tissues	-	NA	NA	NA	NA
24			non-tumor nasopharyngeal epithelial tissues	-	NA	NA	NA	NA
25			Non-keratinizing undifferentiated nasopharyngeal carcinoma	+	3	3	0	IVa
26			Non-keratinizing undifferentiated nasopharyngeal carcinoma	+	1	2	0	III
27			Non-keratinizing undifferentiated nasopharyngeal carcinoma	+	3	1	0	III
28			Non-keratinizing undifferentiated nasopharyngeal carcinoma	+	3	3	0	IVa
29			Non-keratinizing undifferentiated nasopharyngeal carcinoma	+	1	2	0	III
30			Non-keratinizing undifferentiated nasopharyngeal carcinoma	+	3	3	0	IVa
31			Non-keratinizing undifferentiated nasopharyngeal carcinoma	+	3	3	0	IVa
